# Supplementary material for: A Bibliometric Analysis of 14,822 Researches on Myocardial Reperfusion Injury by Machine Learning
Source: Int J Environ Res Public Health. 2021 Aug 3;18(15):8231. doi: 10.3390/ijerph18158231 (PMC8345983; doi:10.3390/ijerph18158231)
Supplement: Supplementary file 1 [file ijerph-18-08231-s001.zip]

Archive with 1 entries (1 files):
- ijerph-1311814-supplementary.pdf
